# Supplementary material for: Plasmonic Nanoprism Distributions to Promote Enhanced and Uniform Energy Deposition in Passive and Active Targets
Source: Nanomaterials (Basel). 2025 Nov 29;15(23):1801. doi: 10.3390/nano15231801 (PMC12692952; doi:10.3390/nano15231801)
Supplement: Supplementary file 1 [file nanomaterials-15-01801-s001.zip]

Archive with 1 entries (1 files):
- nanomaterials-3981521-supplementary.pdf
